# Supplementary material for: Acute Effects of Particulate Matter on All-Cause Mortality in Urban, Rural, and Suburban Areas, Italy
Source: Int J Environ Res Public Health. 2021 Dec 7;18(24):12895. doi: 10.3390/ijerph182412895 (PMC8701500; doi:10.3390/ijerph182412895)
Supplement: Supplementary file 1 [file ijerph-18-12895-s001.zip]

Archive with 1 entries (1 files):
- ijerph-1450366-Supplemental material.pdf
